# Supplementary material for: Lessons from RatA: Why the Basics in Molecular Biology Are Still Crucial!
Source: Int J Mol Sci. 2025 Mar 27;26(7):3100. doi: 10.3390/ijms26073100 (PMC11988751; doi:10.3390/ijms26073100)
Supplement: Supplementary file 1 [file ijms-26-03100-s001.zip]

Archive with 3 entries (3 files):
- Supplementary Data - Fasnacht et al. 2025.pdf
- Table S1.xlsx
- Table S2.xlsx
