# Supplementary material for: Lessons from RatA: Why the Basics in Molecular Biology Are Still Crucial!
Source: Int J Mol Sci. 2025 Mar 27;26(7):3100. doi: 10.3390/ijms26073100 (PMC11988751; doi:10.3390/ijms26073100)
Supplement: Supplementary file 1 [file ijms-26-03100-s001.zip › Table S1.xlsx]

## Sheet: Sheet1
Table S1. List of all uncharacterized or putative proteins in the E. coli K-12 proteome that contain at least one additional in-frame methionine codon at amino acid (AA) positions 2 to 15.
Entry Name	Sequence (AA1-AA15)	Protein names
YEAV_ECOLI	MVLLAMGLVIYLATS	Uncharacterized transporter YeaV
YEHA_ECOLI	MEIRIMLFILMMMVM	Uncharacterized fimbrial-like protein YehA
YADK_ECOLI	MHPTQRKLMKRIILF	Uncharacterized fimbrial-like protein YadK
YADL_ECOLI	MMTFKNLRYGLSSSV	Uncharacterized fimbrial-like protein YadL
YADM_ECOLI	MIKTTPHKIVILMGI	Uncharacterized fimbrial-like protein YadM
YADN_ECOLI	MSKKLGFALSGLMLA	Uncharacterized fimbrial-like protein YadN
YHDZ_ECOLI	MSQILLQPANAMITL	Uncharacterized amino-acid ABC transporter ATP-binding protein YhdZ
SFMH_ECOLI	MAMACLCLANISWAT	Uncharacterized fimbrial-like protein SfmH
YFCO_ECOLI	MKILRWLFALVMLIA	Uncharacterized protein YfcO
YFCP_ECOLI	MNKSMIQSGGYVLLA	Uncharacterized fimbrial-like protein YfcP
YFCR_ECOLI	MTGGVMSQKFVVGAG	Uncharacterized fimbrial-like protein YfcR
YFCV_ECOLI	MSKFVKTAIAAAMVM	Uncharacterized fimbrial-like protein YfcV
YDHX_ECOLI	MSFTRRKFVLGMGTV	Uncharacterized ferredoxin-like protein YdhX
YGER_ECOLI	MSAGRLNKKSLGIVM	Uncharacterized lipoprotein YgeR
YKFM_ECOLI	MRLHVKLKEFLSMFF	Uncharacterized protein YkfM
YJBT_ECOLI	MKRNLIKVVKMKPYF	Uncharacterized protein YjbT
YTCA_ECOLI	MPTVLSRMAMQLKKT	Uncharacterized protein YtcA
YOAJ_ECOLI	MKKTTIIMMGVAIIV	Uncharacterized protein YoaJ
AZUC_ECOLI	MKLRKILKSMFNNYC	Uncharacterized protein AzuC
YPDK_ECOLI	MKYFFMGISFMVIVW	Uncharacterized membrane protein YpdK
YIAG_ECOLI	MEYKDPMHELLSSLE	Uncharacterized HTH-type transcriptional regulator YiaG
YBGE_ECOLI	MSKIIATLYAVMDKR	Uncharacterized protein YbgE
YBIJ_ECOLI	MKTINTVVAAMALST	Uncharacterized protein YbiJ
YCFJ_ECOLI	MNKSMLAGIGIGVAA	Uncharacterized protein YcfJ
YCHH_ECOLI	MKRKNASLLGNVLMG	Uncharacterized protein YchH
YAJG_ECOLI	MFKKILFPLVALFML	Uncharacterized lipoprotein YajG
YIDQ_ECOLI	MIRNVLLAFMICSGM	Uncharacterized protein YidQ
YIIE_ECOLI	MAMNTVFLHLSEEAI	Uncharacterized protein YiiE
YGGE_ECOLI	MKFKVIALAALMGIS	Uncharacterized protein YggE
YBBO_ECOLI	MTHKATEILTGKVMQ	Uncharacterized oxidoreductase YbbO (EC 1.-.-.-)
YIBN_ECOLI	MQEIMQFVGRHPILS	Uncharacterized protein YibN
YFIF_ECOLI	MNDEMKGKSGKVKVM	Uncharacterized tRNA/rRNA methyltransferase YfiF (EC 2.1.1.-)
YIBD_ECOLI	MMNSTNKLSVIIPLY	Uncharacterized glycosyltransferase YibD (EC 2.4.-.-)
YJJA_ECOLI	MMKTVKHLLCCAIAA	Uncharacterized protein YjjA (Protein P-18)
YCAD_ECOLI	MSTYTQPVMLLLSGL	Uncharacterized MFS-type transporter YcaD
YHCA_ECOLI	MLRHITFTVFITTSM	Uncharacterized fimbrial chaperone YhcA
YDEI_ECOLI	MKFQAIVLASFLVMP	Uncharacterized protein YdeI
YICL_ECOLI	MGSTRKGMLNVLIAA	Uncharacterized inner membrane transporter YicL
YIDJ_ECOLI	MKRPNFLFVMTDTQA	Uncharacterized sulfatase YidJ (EC 3.1.6.-)
YIEK_ECOLI	MKLIITEDYQEMSRV	Uncharacterized protein YieK
YADE_ECOLI	MYKQAVILLLMLFTA	Uncharacterized protein YadE
YIHR_ECOLI	MSLIKVPCMQITNMH	Uncharacterized protein YihR
YJCE_ECOLI	MEIFFTILIMTLVVS	Uncharacterized Na(+)/H(+) exchanger YjcE
YAGA_ECOLI	MESLMPWDARDTMSL	Uncharacterized protein YagA
YHJC_ECOLI	MDKIHAMQLFIKVAE	Uncharacterized HTH-type transcriptional regulator YhjC
YGGL_ECOLI	MAKNRSRRLRKKMHI	Uncharacterized protein YggL
YJGM_ECOLI	MNNIAPQSPVMRRLT	Uncharacterized N-acetyltransferase YjgM (EC 2.3.1.-)
YGIL_ECOLI	MSAFKKSLLVAGVAM	Uncharacterized fimbrial-like protein YgiL
YHFK_ECOLI	MFPPMWRRLIYHPDI	Uncharacterized protein YhfK
YGFI_ECOLI	MDIFISKKMRNFILL	Uncharacterized HTH-type transcriptional regulator YgfI
YGGR_ECOLI	MNMEEIVALSVKHNV	Uncharacterized protein YggR
YGBI_ECOLI	MIPVERRQIILEMVA	Uncharacterized HTH-type transcriptional regulator YgbI
YBHD_ECOLI	MKHELSSMKAFVILA	Uncharacterized HTH-type transcriptional regulator YbhD
YCEO_ECOLI	MRPFLQEYLMRRLLH	Uncharacterized protein YceO
YEBY_ECOLI	MMKKSILAFLLLTSS	Uncharacterized protein YebY
YFGH_ECOLI	MMKFKKCLLPVAMLA	Uncharacterized lipoprotein YfgH
YGDI_ECOLI	MKKTAAIISACMLTF	Uncharacterized lipoprotein YgdI
YDDM_ECOLI	MKMANHPRPGDIIQE	Uncharacterized HTH-type transcriptional regulator YddM
YAHN_ECOLI	MMQLVHLFMDEITMD	Uncharacterized membrane protein YahN
YAHO_ECOLI	MKIISKMLVGALALA	Uncharacterized protein YahO
CHIQ_ECOLI	MKKLILIAIMASGLV	Uncharacterized lipoprotein ChiQ
YBGP_ECOLI	MTFIKGLPLMLLTIS	Uncharacterized fimbrial chaperone YbgP
YBGQ_ECOLI	MNIYRLSFVSCLVMA	Uncharacterized outer membrane usher protein YbgQ
YCAN_ECOLI	MRMNMSDFATFFAVA	Uncharacterized HTH-type transcriptional regulator YcaN
YCBX_ECOLI	MATLIRLFIHPVKSM	Uncharacterized protein YcbX
YMDA_ECOLI	MFRPFLNSLMLGSLF	Uncharacterized protein YmdA
YCIT_ECOLI	MNSRQQTILQMVIDQ	Uncharacterized HTH-type transcriptional regulator YciT
YCJY_ECOLI	MMNNKVSFTNSNNPT	Uncharacterized protein YcjY
YDAQ_ECOLI	MAQVIFNEEWMVEYG	Uncharacterized protein YdaQ
YEAE_ECOLI	MQQKMIQFSGDVSLP	Uncharacterized protein YeaE
YEEY_ECOLI	MKPLLDVLMILDALE	Uncharacterized HTH-type transcriptional regulator YeeY
YGCW_ECOLI	MSIESLNAFSMDFFS	Uncharacterized oxidoreductase YgcW (EC 1.-.-.-)
YQII_ECOLI	MRYLLIVITFFMGFS	Uncharacterized protein YqiI
YDJJ_ECOLI	MKNSKAILQVPGTMK	Uncharacterized zinc-type alcohol dehydrogenase-like protein YdjJ (EC 1.-.-.-)
YNEJ_ECOLI	MDLTQLEMFNAVAEA	Uncharacterized HTH-type transcriptional regulator YneJ
YPHC_ECOLI	MKTMLAAYLPGNSTV	Uncharacterized zinc-type alcohol dehydrogenase-like protein YphC (EC 1.-.-.-)
YBCK_ECOLI	MKKAIAYMRFSSPGQ	Uncharacterized protein YbcK
YBAY_ECOLI	MKLVHMASGLAVAIA	Uncharacterized lipoprotein YbaY
YDJF_ECOLI	MAAKDRIQAIKQMVA	Uncharacterized HTH-type transcriptional regulator YdjF
YNID_ECOLI	MPTKRFDKKHWKMVV	Uncharacterized protein YniD
YAIP_ECOLI	MKTWIFICMSIAMLL	Uncharacterized glycosyltransferase YaiP (EC 2.4.-.-)
YCIY_ECOLI	MKRSRTEVGRWRMQR	Uncharacterized protein YciY
YQFG_ECOLI	MNFLMRAIFSLLLLF	Uncharacterized protein YqfG
REM_ECOLI	MMNIEELRKIFCEDG	Uncharacterized protein Rem
YGDB_ECOLI	MNREKGVSSLALVLM	Uncharacterized protein YgdB
YMFS_ECOLI	MKIYCCLNTVGFFMD	Uncharacterized protein YmfS
YACC_ECOLI	MKTFFRTVLFGSLMA	Uncharacterized protein YacC
YKGJ_ECOLI	MSNLNPCMTCGACCA	Uncharacterized protein YkgJ
YBGS_ECOLI	MKMTKLATLFLTATL	Uncharacterized protein YbgS
YBJH_ECOLI	MIMKNCLLLGALLMG	Uncharacterized protein YbjH
YCEK_ECOLI	MRLIVVSIMVTLLSG	Uncharacterized protein YceK
YDCA_ECOLI	MKKLALILFMGTLVS	Uncharacterized protein YdcA
YPEB_ECOLI	MEKEQLIEIANTIMP	Uncharacterized protein YpeB
YICN_ECOLI	MIWIMLATLAVVFVV	Uncharacterized protein YicN
YGGN_ECOLI	MMRKMLLAAALSVTA	Uncharacterized protein YggN
YQIB_ECOLI	MKRYTPDFPEMMRLC	Uncharacterized protein YqiB
YJBR_ECOLI	MTISELLQYCMAKPG	Uncharacterized protein YjbR
YFIL_ECOLI	MMKKFIAPLLALLVS	Uncharacterized protein YfiL (URF2)
YFED_ECOLI	MKRLRNKMTTEELAE	Uncharacterized protein YfeD
YIGE_ECOLI	MAHQLLIGKGMITLN	Uncharacterized protein YigE
YIGF_ECOLI	MSKEYMNDGSLSEKW	Uncharacterized protein YigF
YHHH_ECOLI	MSAEFMVICKKILFR	Uncharacterized protein YhhH (ORF-B2)
YBFC_ECOLI	MKRVLFFLLMIFVSF	Uncharacterized protein YbfC
YDFB_ECOLI	MDFDTIMEKAYEEYF	Uncharacterized protein YdfB
YCGB_ECOLI	MATIDSMNKDTTRLS	Uncharacterized protein YcgB
YIDR_ECOLI	MAGPVLYQDRAMKQI	Uncharacterized protein YidR
YIIG_ECOLI	MKRNLLSSAIIVAIM	Uncharacterized protein YiiG
YJBD_ECOLI	MALPRITQKEMTERE	Uncharacterized protein YjbD
YJCF_ECOLI	MRYNGLNNMFFPLCL	Uncharacterized protein YjcF
YBBC_ECOLI	MKYSSIFSMLSFFIL	Uncharacterized protein YbbC
YACH_ECOLI	MKMTLPFKPHVLALI	Uncharacterized protein YacH
YHHL_ECOLI	MLINIGRLLMLCVWG	Uncharacterized protein YhhL
YJIC_ECOLI	MSMPLSNALQSQIIT	Uncharacterized protein YjiC
YHGE_ECOLI	MDNVELSPATRWGMI	Uncharacterized protein YhgE
YGGM_ECOLI	MKKQWIVGTALLMLM	Uncharacterized protein YggM
YECH_ECOLI	MDSIHGHEVLNMMIE	Uncharacterized protein YecH
YFJT_ECOLI	MKIRSLSRFVLASTM	Uncharacterized protein YfjT
YPJJ_ECOLI	MRIISKRRAMTIYRQ	Uncharacterized protein YpjJ
YNAJ_ECOLI	MIMAKLKSAKGKKFL	Uncharacterized protein YnaJ
YNBE_ECOLI	MKILLAALTSSFMLV	Uncharacterized protein YnbE
YDHI_ECOLI	MKFMLNATGLPLQDL	Uncharacterized protein YdhI
YDIZ_ECOLI	MASGDLVRYVITVML	Uncharacterized protein YdiZ
YOAC_ECOLI	MPAVIDKALDFIGAM	Uncharacterized protein YoaC
YEBO_ECOLI	MNEVVNSGVMNIASL	Uncharacterized protein YebO
YODC_ECOLI	MSFMVSEEVTVKEGG	Uncharacterized protein YodC
YEET_ECOLI	MKIITRGEAMRIHQQ	Uncharacterized protein YeeT
YPEC_ECOLI	MFRSLFLAAALMAFT	Uncharacterized protein YpeC
YGHW_ECOLI	MNNHFGKGLMAGLKA	Uncharacterized protein YghW
YAGM_ECOLI	MSNSVTNFEMSSVLP	Uncharacterized protein YagM
YAAX_ECOLI	MKKMQSIVLALSLVL	Uncharacterized protein YaaX
YBJP_ECOLI	MRYSKLTMLIPCALL	Uncharacterized lipoprotein YbjP
YBJX_ECOLI	MVKSTPCITIDFMNM	Uncharacterized protein YbjX
YMFD_ECOLI	MVLALNYNMHGVNIR	Uncharacterized protein YmfD
YMFE_ECOLI	MNNMFEPPKNYNEML	Uncharacterized protein YmfE
YMFR_ECOLI	MIMLILAPLVGVLGA	Uncharacterized protein YmfR
YCGX_ECOLI	MDQVVVFQKMFEQVR	Uncharacterized protein YcgX
YCGJ_ECOLI	MNMMRIFYIGLSGVG	Uncharacterized protein YcgJ
YDAG_ECOLI	MVHYEVVQYLMDCCG	Uncharacterized protein YdaG
YNFN_ECOLI	MREYPNGEKTHLTVM	Uncharacterized protein YnfN
RZPQ_ECOLI	MNQIFMVIFLVLSGF	Uncharacterized protein RzpQ
YDFV_ECOLI	MSLQVSHYNMLRASH	Uncharacterized protein YdfV
YDIL_ECOLI	MNAYELQALRHIFAM	Uncharacterized protein YdiL
YDIY_ECOLI	MKLLKTVPAIVMLAG	Uncharacterized protein YdiY
YEAC_ECOLI	MNLDDIINSMMPEVY	Uncharacterized protein YeaC
YOAI_ECOLI	MNDQMFVETLIITSS	Uncharacterized protein YoaI
YEGJ_ECOLI	MKKILLMLSLLFFTT	Uncharacterized protein YegJ
YEGR_ECOLI	MKKIAAISLISIFIM	Uncharacterized protein YegR
YFBK_ECOLI	MRNKNIIMLLMSSLI	Uncharacterized protein YfbK
YFDN_ECOLI	MSMSLLNDVQKFIEA	Uncharacterized protein YfdN
YFDS_ECOLI	MRMNVFEMEGFLRGK	Uncharacterized protein YfdS
YFDY_ECOLI	MINLWMFLALCIVCV	Uncharacterized protein YfdY
YFEY_ECOLI	MKSLRLMLCAMPLML	Uncharacterized protein YfeY
YFFM_ECOLI	MMVIRHECPSYCIAQ	Uncharacterized protein YffM
YFFQ_ECOLI	MKLLIAIILMVLTGV	Uncharacterized protein YffQ
YQEK_ECOLI	MDIEFSQIHEMVYMH	Uncharacterized protein YqeK
YKFB_ECOLI	MTILSLSRFMLAGVL	Uncharacterized protein YkfB
YBDM_ECOLI	MGDTMQQRLTQDLTQ	Uncharacterized protein YbdM
YAHL_ECOLI	MISLKAPHNNLMPYT	Uncharacterized protein YahL
YDHW_ECOLI	MGKMNHQDELPLAKV	Uncharacterized protein YdhW
YBER_ECOLI	MDMESQKILFALSTP	Uncharacterized protein YbeR
YSAB_ECOLI	MMMNAFFPAMALMVL	Uncharacterized lipoprotein YsaB
YICS_ECOLI	MKPTTLLLIFTFFAM	Uncharacterized protein YicS
YOBH_ECOLI	MRFIIRTVMLIALVW	Uncharacterized protein YobH
YGHS_ECOLI	MNQRNMSIINSTPVR	Uncharacterized ATP-binding protein YghS
YLCH_ECOLI	MRTYNPNSLLPSQMQ	Uncharacterized protein YlcH
YLCG_ECOLI	MMFEFNMAELLRHRW	Uncharacterized protein YlcG
YFEK_ECOLI	MKKIICLVITLLMTL	Uncharacterized protein YfeK
YUBK_ECOLI	MCPECFFLMLFFCGY	Uncharacterized serine-rich protein YubK
YUBH_ECOLI	MCCVYRMNRPASGLT	Uncharacterized protein YubH
YUAX_ECOLI	MGVKITGLDKMQKQL	Uncharacterized protein YuaX
YUAS_ECOLI	MGRIAYKSVIMLSLQ	Uncharacterized protein YuaS
YUAP_ECOLI	MYFMTKKMLTFVQTP	Uncharacterized membrane protein YuaP
YUAM_ECOLI	MMYRVNHIMRTINEM	Uncharacterized protein YuaM
YUAD_ECOLI	MRAYCPHYQFMLFWI	Uncharacterized membrane protein YuaD
YUAC_ECOLI	MMIIFRYLIIIILSV	Uncharacterized protein YuaC
YUBA_ECOLI	MPNWCSNRMYFSGEP	Uncharacterized protein YubA
YKFH_ECOLI	MKIISKRRAMTIYRQ	Uncharacterized protein YkfH
RUTG_ECOLI	MAMFGFPHWQLKSTS	Putative pyrimidine permease RutG
KEFG_ECOLI	MMSQPAKVLLLYAHP	Glutathione-regulated potassium-efflux system ancillary protein KefG (Putative quinone oxidoreductase KefG) (EC 1.6.5.2)
GSPF_ECOLI	MNYRYRAMTQDGQKL	Putative type II secretion system protein F (T2SS protein F) (General secretion pathway protein F) (Protein transport protein HofF)
YNFE_ECOLI	MSKNERMVGISRRTL	Putative dimethyl sulfoxide reductase chain YnfE (DMSO reductase) (EC 1.8.99.-)
YFEW_ECOLI	MKRTMLYLSLLAVSC	Putative D-alanyl-D-alanine carboxypeptidase (EC 3.4.16.4) (DD-carboxypeptidase) (DD-CPase) (Penicillin binding protein 4B)
WZA_ECOLI	MMKSKMKLMPLLVSV	Putative polysaccharide export protein Wza
YAFK_ECOLI	MRKIALILAMLLIPC	Putative L,D-transpeptidase YafK (EC 2.-.-.-)
APPX_ECOLI	MWYLLWFVGILLMCS	Putative cytochrome bd-II ubiquinol oxidase subunit AppX
NUPX_ECOLI	MDVMRSVLGMVVLLT	Putative nucleoside permease NupX
PSUT_ECOLI	MDIMRSVVGMVVLLA	Putative pseudouridine transporter
AEGA_ECOLI	MNRFIMANSQQCLGC	Putative oxidoreductase AegA (Anaerobically expressed gene A)
GSPH_ECOLI	MNQQRGFTLLEMMLV	Type II secretion system protein H (T2SS minor pseudopilin H) (General secretion pathway protein H) (Protein transport protein HofH) (Putative general secretion pathway protein H)
DCUD_ECOLI	MFGIIISVIVLITMG	Putative cryptic C4-dicarboxylate transporter DcuD
GSPI_ECOLI	MNKQSGMTLLEVLLA	Putative type II secretion system protein I (T2SS minor pseudopilin I) (Putative general secretion pathway protein I)
GSPJ_ECOLI	MINRQQGFTLLEVMA	Type II secretion system protein J (T2SS protein J) (Putative general secretion pathway protein J)
GSPK_ECOLI	MNNEQRGVALLIVLM	Putative type II secretion system protein K (T2SS protein K) (Putative general secretion pathway protein K)
GSPL_ECOLI	MPESLMVIRSSSTLR	Putative type II secretion system protein L (T2SS protein L) (Putative general secretion pathway protein L)
SGCB_ECOLI	MKKILVACGTGMSTS	Putative phosphotransferase enzyme IIB component SgcB (EC 2.7.1.-) (Putative PTS system EIIB component)
YAGG_ECOLI	MTQLTMKDKIGYGLG	Putative glycoside/cation symporter YagG
EFEU_ECOLI	MFVPFLIMLREGLEA	Putative inactive ferrous iron permease EfeU (Putative Fe(2+) ion permease EfeU)
FLGF_ECOLI	MDHAIYTAMGAASQT	Flagellar basal-body rod protein FlgF (Putative proximal rod protein)
UACR_ECOLI	MELATTQSVLMQIQP	Putative uric acid sigma-54-dependent transcriptional regulator UacR (Uric acid regulator)
YGEW_ECOLI	MMKTVNELIKDINSL	Putative carbamoyltransferase YgeW (EC 2.1.3.-) (UTCase)
YGFK_ECOLI	MGDIMRPIPFEELLT	Putative oxidoreductase YgfK (Putative oxidoreductase Fe-S subunit)
YGCR_ECOLI	MNILLAFKAEPDAGM	Putative electron transfer flavoprotein subunit YgcR
YEDF_ECOLI	MKNIVPDYRLDMVGE	Putative sulfur carrier protein YedF
OSME_ECOLI	MNKNMAGILSAAAVL	Osmotically-inducible putative lipoprotein OsmE (Activator of ntr-like gene protein)
PERM_ECOLI	MLEMLMQWYRRRFSD	Putative permease PerM
YHHT_ECOLI	METPQPDKTGMHILL	Putative transport protein YhhT
INSD8_ECOLI	MPAINAKRVYRIMRQ	Putative transposase InsD for insertion element IS2E
YBEM_ECOLI	MMTTILTIHVPSTPG	Putative protein YbeM
YHHI_ECOLI	MELKKLMEHISIIPD	H repeat-associated putative transposase YhhI (ORF-H)
YBFD_ECOLI	MELKKLMEHISIIPD	H repeat-associated putative transposase YbfD (ORF-H3)
YDCC_ECOLI	MELKKLMGHISIIPD	H repeat-associated putative transposase YdcC (ORF-H)
YUAR_ECOLI	MRVIMKPLRRTLVFF	Putative hydrolase YuaR (EC 3.4.-.-)
GATR_ECOLI	MTMNSFERRNKIIQL	Putative galactitol utilization operon repressor
YHJB_ECOLI	MQIVMFDRQSIFIHG	Putative HTH-type transcriptional regulator YhjB
YFCC_ECOLI	MSAITESKPTRRWAM	Putative basic amino acid antiporter YfcC
SGCR_ECOLI	MSQQRPDRIKQMLHY	Putative sgc region transcriptional regulator
YJHR_ECOLI	MGYLHIDGRGMKPNG	Putative uncharacterized protein YjhR
AGAA_ECOLI	MHCYNGMTGLHHREP	Putative N-acetylgalactosamine-6-phosphate deacetylase (Aga-6-P deacetylase) (EC 3.5.1.-)
YHDW_ECOLI	MKKMMIATLAAASVL	Putative amino-acid ABC transporter-binding protein YhdW
YFEO_ECOLI	MLHPRARTMLLLSLP	Putative ion-transport protein YfeO
CUTC_ECOLI	MALLEICCYSMECAL	PF03932 family protein CutC (Putative copper homeostasis protein CutC)
INSN1_ECOLI	MICSPQNNTGVIMKK	Putative transposase InsN for insertion sequence element IS911A
YBFL_ECOLI	MELKKLMEHISIIPD	Putative protein YbfL (H repeat-associated protein in rhsC-phrB intergenic region) (ORF-H2)
ABRB_ECOLI	MPVLQWGMLCVLSLL	Putative regulator AbrB (AidB regulator)
JAYE_ECOLI	MWYMRWEGVSDGLKV	Putative protein JayE (Putative protein JayE from lambdoid prophage e14 region)
YCGI_ECOLI	MNTIHLRCLFRMNPL	Putative uncharacterized protein YcgI
INTG_ECOLI	MVVTTSDVVMCQMRR	Putative protein IntG (Putative lambdoid prophage defective integrase)
YEDS_ECOLI	MKRKVLAMLVPALLV	Putative outer membrane protein YedS
YEGT_ECOLI	MKTTAKLSFMMFVEW	Putative nucleoside transporter YegT
ATOE_ECOLI	MIGRISRFMTRFVSR	Putative short-chain fatty acid transporter
WCAA_ECOLI	MKNNPLISIYMPTWN	Putative colanic acid biosynthesis glycosyl transferase WcaA
PEAD_ECOLI	MVTNLYQNMRANALA	Putative protein PeaD
YKGA_ECOLI	MRYDKELTENEMIRQ	Putative HTH-type transcriptional regulator YkgA
YGHE_ECOLI	MIHQQHMRNIAQWLQ	Putative type II secretion system L-type protein YghE (Putative general secretion pathway L-type protein YghE)
YGHG_ECOLI	MSIKQMPGRVLISLL	Lipoprotein YghG (Putative pilotin YghG)
YAFJ_ECOLI	MCELLGMSANVPTDI	Putative glutamine amidotransferase YafJ (EC 2.4.2.-)
YUBD_ECOLI	MSRFIQGDCVRVMAT	Putative methylase YubD (EC 2.1.1.-) (Type II methyltransferase M.EcoCR63FORFAP) (M.EcoCR63FORFAP)
YMIB_ECOLI	MTYMKLTAAKRIVFF	Putative protein YmiB
YBHH_ECOLI	MKKIPCVMMRGGTSR	Putative isomerase YbhH (EC 5.-.-.-)
LPFS_ECOLI	MRNLQPNMSRWAFFA	Putative fruR/shl operon leader peptide
BICB_ECOLI	MMARRSNAVRPLTII	Putative uncharacterized protein BicB
YIBJ_ECOLI	MQMLDRLESEILADR	Putative uncharacterized protein YibJ
YJBI_ECOLI	MKKIECACNFLMDKD	Putative protein YjbI
YBBD_ECOLI	MLAISSNLSKMIIFI	Putative uncharacterized protein YbbD
YBFG_ECOLI	MREMNQLVNTEDSAW	Putative uncharacterized protein YbfG
YHCE_ECOLI	MKRIITGCLLLNFAM	Putative uncharacterized protein YhcE
YRHA_ECOLI	MMTKTQINKLIKMMN	Putative uncharacterized protein YrhA
YKFJ_ECOLI	MEWYMGKYIRPLSDA	Putative uncharacterized protein YkfJ
YDDJ_ECOLI	MQLMLFNLFSPALKL	Putative protein YddJ
LOMR_ECOLI	MRNRWFSVMVGPSVR	Putative protein LomR
TFAS_ECOLI	MILDRHITSRGYVCM	Putative protein TfaS (Putative tail fiber assembly protein homolog from prophage CPS-53)
YLBH_ECOLI	MLALMDADGNIAWSG	Putative uncharacterized protein YlbH
YAHH_ECOLI	MNALSGLRMAQESVG	Putative uncharacterized protein YahH
YGEN_ECOLI	MRKKIEMSLIKSPAN	Putative uncharacterized protein YgeN
YMDE_ECOLI	MEDGVQAMRDYLAGL	Putative uncharacterized protein YmdE
