# Supplementary material for: Lessons from RatA: Why the Basics in Molecular Biology Are Still Crucial!
Source: Int J Mol Sci. 2025 Mar 27;26(7):3100. doi: 10.3390/ijms26073100 (PMC11988751; doi:10.3390/ijms26073100)
Supplement: Supplementary file 1 [file ijms-26-03100-s001.zip › Table S2.xlsx]

## Sheet: Plasmids & Primers
Plasmid Constructed	Template	Primer_ID	Primer Sequence	Restriction Enzyme	Inserted into Plasmid
pBAD-ratA	gDNA	IM_F79	tatatctagaggagtgaaacgATGATATTATTTGTTGGATTTTTG	XbaI	pBAD33
		IM_G79	tataaagcTTTTACCTGGCACTGTAAAC	HindIII
pBAD-ratA-His	pBAD-ratA	IM_G80	gtgatggtgatggtgCCTGGCACTGTAAACCTCTTTCG	blunt
		IM_K33	[Phos]TAAAAGCTTGGCTGTTTTGGCGG	blunt
pBAD-ratA(M1S)-His	pBAD-ratA-His	IM_H84	[Phos]gctCGTTTCACTCCTCTAGAG	blunt
		IM_I79	ATATTATTTGTTGGATTTTTGTTG	blunt
pBAD-ratA(M14I)-His	pBAD-ratA-His	IM_I80	[Phos]CCTCAGATTAGCCGGACC	blunt
		IM_F81	gATAACAATTTCCATCAACAAAAATCC	blunt
pBAD-ratA-Strep	pBAD-ratA	IM_B81	tttttcgaactgcgggtggctccACCTGGCACTGTAAACCTCTTTCG	blunt
		IM_K33	[Phos]TAAAAGCTTGGCTGTTTTGGCGG	blunt
pZS*2-ratA	gDNA	IM_N81	tatactcgagttaagctgctaaagcgtagttttcgtcgtttgcgacCAGGGATTTAACTTCCCAGCC	XhoI	pZS*2
		IM_S80	tatatctagaTTACCTGGCACTGTAAACCTCTTTC	XbaI
pZS*2-ratA-His	pZS*2-ratA	IM_B59	[Phos]TAATCTAGAGGCATCAAATAAAACG	blunt
		IM_G80	gtgatggtgatggtgCCTGGCACTGTAAACCTCTTTCG	blunt
pZS*2-ratA(M1S)-His	pZS*2-ratA-His	IM_G84	[Phos]gcTTTATCCTGCTGTAAAAAAAACG	blunt
		IM_I79	ATATTATTTGTTGGATTTTTGTTG	blunt
pZS*2-ratA(M14I)-His	pZS*2-ratA-His	IM_I80	[Phos]CCTCAGATTAGCCGGACC	blunt
		IM_F81	gATAACAATTTCCATCAACAAAAATCC	blunt
pZS*2-ratA(-10box)-His	pZS*2-ratA-His	IM_E81	[Phos]CATTTATCCTGCTGTAAAAAAAACGC	blunt
		IM_M86	atccttTTTGTTGGATTTTTGTTGATGG	blunt
